# Supplementary material for: Effect of Squid Cartilage Chitosan Molecular Structure on the Properties of Its Monofilament as an Absorbable Surgical Suture
Source: Polymers (Basel). 2022 Mar 24;14(7):1306. doi: 10.3390/polym14071306 (PMC9003387; doi:10.3390/polym14071306)
Supplement: Supplementary file 1 [file polymers-14-01306-s001.zip]

Archive with 1 entries (1 files):
- polymers-1505063-supplementary.pdf
